# Supplementary material for: Dandruff is associated with the conjoined interactions between host and microorganisms
Source: Sci Rep. 2016 May 12;6:24877. doi: 10.1038/srep24877 (PMC4864613; doi:10.1038/srep24877)
Supplement: Supplementary Table S1 [file srep24877-s2.xls]

## Sheet: Supplementary Table S1
Supplementary Table S1 Relationship between key bacteria genera and host physiological characteristics.
Genus	Reads Coverage (%)	Sample Coverage (%)	Dandruff	Regiona	Age	Sexb	Sebum	Water Content	TEWL
Propionibacterium	63.2655	100	-	+	-	-	+	+
Staphylococcus	32.3589	100	+	-				-	+
Rhodanobacter	0.70798	92.9412			+		-	+
Corynebacterium	1.11528	88.8235				+
Ochrobactrum	0.440876	86.4706			+		-	+	+
Unclassified Proteobacteria	0.281	62.9412					-		+
Unclassified Actinobacteria	0.1538	54.1176	+	-		+
Brevibacterium	0.053422	51.7647			+
Paracoccus	0.281923	48.8235	+		+		-
Deinococcus	0.0993747	44.1176	+		+	+
Microbacterium	0.123533	42.3529	+		+		-
Other Bacteria	0.059	41.7647	+					-
Micrococcus	0.0483739	38.8235	+	-	+		-	+
Acidocella	0.0288243	37.0588	+		+		-		+
Unclassified Firmicutes	0.0684	34.7059		-	+	+	-	+
Janibacter	0.0683586	32.9412	+				-
Unclassified Cyanobacteria	0.0228	32.9412			+		-	+
Sphingomonas	0.0311475	27.6471		-					+
Defluvibacter	0.0149542	27.6471						+
Acinetobacter	0.0297908	27.0588					-
Methylobacterium	0.0284891	27.0588	+	-	+		-		+
Haloanella	0.173379	25.2941		-			-
Pelomonas	0.0333432	24.1176		-			-
Rhizobium	0.0170362	22.9412							+
Enhydrobacter	0.0354546	20.5882		-
Unclassified Bacteroidetes	0.042	18.2353	+				-
Rubrivivax	0.0110902	18.2353	+	-					+
Kocuria	0.0118842	17.6471	+	-	+	+	-
Burkholderia	0.00754965	17.0588	+		+		-		+
Streptococcus	0.00617147	15.8824			+		-	+	+
Brachybacterium	0.00664001	15.2941				+			+
Ralstonia	0.0665118	11.7647	+				-	-
Unclassified TM7	0.005325	11.7647			+		-
Psychrobacter	0.00558333	11.1765		-					+
Rhodobacter	0.00531279	11.1765						-
Lactobacillus	0.0093709	10.5882			+				+
Agrobacterium	0.00395617	10.5882							+
Tsukamurella	0.00677332	10	+		+		-		+
Dietzia	0.00495599	10						+
Finegoldia	0.00417378	10		-	+
Brevundimonas	0.00235057	10						+
Neisseria	0.00517752	9.41176		+	+			+
Actinomyces	0.0043757	9.41176	+		+	+
Lysobacter	0.00573625	8.82353		-
Gordonia	0.00503637	8.82353	+	-				-	+
Salinispora	0.00382286	8.23529					-		+
Delftia	0.00329746	7.64706	+
Rubellimicrobium	0.00283676	7.64706		-
Mycobacterium	0.00570292	7.05882							+
Williamsia	0.0033994	7.05882		-		+
Microbispora	0.00328178	7.05882		-
Tessaracoccus	0.0023094	7.05882						+
Prevotella	0.00424631	6.47059			+	+
Rhodococcus	0.00395813	6.47059			+			+
Hymenobacter	0.00331314	6.47059	+	-
Bosea	0.00270737	6.47059							+
Skermanella	0.00122135	6.47059						+
Kytococcus	0.00558725	5.88235						+	+
Comamonas	0.00530103	5.88235				+
Agrococcus	0.00514223	5.88235			+
Veillonella	0.00219569	5.88235			+	+
Kaistobacter	0.00161736	5.88235							+
Chryseobacterium	0.00547159	5.29412	+		+		-
Parascardovia	0.00318964	5.29412			+	+
Klebsiella	0.00149386	5.29412	+	-			-		+
Pseudoclavibacter	0.00946304	4.70588			+	+
Rothia	0.00359937	4.70588		+				+
Peptoniphilus	0.00195652	4.70588							+
Luteococcus	0.00238782	4.11765	+	-		+
Methylibium	0.00217609	4.11765		-				-
Labrys	0.0014076	4.11765	-
Thermomonas	0.00108804	4.11765		-
Knoellia	0.000835147	4.11765	+		+		-	+	+
Aneurinibacillus	0.00552648	3.52941						-
Chroococcidiopsis	0.00305241	3.52941		-
Anaerococcus	0.00202906	3.52941			+	+
Facklamia	0.00171342	3.52941							+
Dermabacter	0.00127037	3.52941							+
Janthinobacterium	0.000956695	3.52941		-				+
Alloiococcus	0.000850831	3.52941						+
Flavisolibacter	0.00137427	2.94118	+						+
Fusobacterium	0.00116646	2.94118				+		+
Pseudomonas	0.000946893	2.94118			-
Sphingopyxis	0.000688114	2.94118				+
Bacteroides	0.000680273	2.94118						+
Arsenicicoccus	0.00066851	2.94118		-				-	+
Thermus	0.000611657	2.94118							+
Jeotgalicoccus	0.000972378	2.35294		-
Methylobacillus	0.000709679	2.35294							+
Devosia	0.00282499	1.76471				+
Pseudaminobacter	0.00171735	1.76471				+
Pseudoalteromonas	0.00139583	1.76471	+	-			-
Microlunatus	0.00139583	1.76471		-
Peptostreptococcus	0.00139583	1.76471	+
Vibrio	0.00101159	1.76471	+	-			-
Bradyrhizobium	0.000699877	1.76471	+	-
Novosphingobium	0.00075869	1.17647	+						+
Unclassified Fusobacteria	0.000729284	1.17647	+
Haemophilus	0.000384246	1.17647	+
Mitsuaria	0.000341117	1.17647	+	+		+		-	+
a the sampling region was calculated from top to side.
b the gender was calculated from male to female.
"+" respected positive relationship, "-" respected nagetive relaionship and the empty cells respected no significant relationship.
