# Supplementary material for: Dandruff is associated with the conjoined interactions between host and microorganisms
Source: Sci Rep. 2016 May 12;6:24877. doi: 10.1038/srep24877 (PMC4864613; doi:10.1038/srep24877)
Supplement: Supplementary Table S2 [file srep24877-s3.xls]

## Sheet: Supplementary Table S2
Supplementary Table S2 Relationship between key fungi OTUs and host physiological characteristics.
OTUs	Reads Coverage (%)	Sample Coverage (%)	Dandruff	Regiona	Age	Sexb	Sebum	Water Content	TEWL	Sequence
OTU276	73.483	100	-		-			+		AGAAGGATCATTAGTGAAGATTTGGGCAGGCCATACGGACGCCAAAAAGTGTCCCTGGCCGCCTACACCCACTATACATCCACAAACCCGTGTGCACTGTCTTGGAGAAAGGCTTCAGAGAAGTTTTTTGTGGCCTCTCTTGGGGTCTTTCTTCGCTACAAACTCGAATGGTTAGTATGAACGTGGAACTTGGTTGGACCGTCACTGGCCAACAAACTATACACAACTTTCGACAACGGATCTCTTGGTTCTCCCATCGATGAAGAACGCAGCGAAACGCGATAGGTAATGTGAATTGCAGAATTCCGTGAATCATCGAATCTTTGAACGCACCTTGCGCTCTATGGCAATCCGTAGAGCATGCCTGTTTGAGTGCCATGAAATCTCCCACCCCAAGCG…
OTU263	3.45052	98.7654	-		-			+	+	AGAAGGATCATTAGTGAAGATTTGGGCAGGCCATACGGACGCCAAAAAGTGTCCCTGGCCGCCTACACCCACTATACATCCACAAACCCGTGTGCACTGTCTTGGAGAAAGGCTTCAGAGAAGTTTTTTGTGGCCTCTCTTGGGGTCTTTCTTCGCTACAAACTCGAATGGTTAGTATGAACGTGGAACTTGGTTGGACCGTCACTGGCCAACAAACTATACACAACTTTCGACAACGGATCTCTTGGTTCTCCCATCGATGAAGAACGCAGCGAAACGCGATAGGTAATGTGAATTGCAGAATTCCCGTGAATCATCGAATCTTTGAACGCACCTTGCGCTCTATGGCAATCCGTAGAGCATGCCTGTTTGAGTGCCATGAAAATCTCCCACCCCAAG…
OTU551	2.30072	98.7654	-		-		+			AGAAGGATCATTAGTGAAGATTTGGGCAGGCCATACGGACGCCAAAAAGTGTCCCTGGCCGCCTACACCCACTATACATCCACAAACCCGTGTGCACTGTCTTGGAGAAAGGCTTCAGAGAAGTTTTTTGTGGCCTCTCTTGGGGTCTTTCTTCGCTACAAACTCGAATGGTTAGTATGAACGTGGAACTTGGTTGGACCGTCACTGGCCAACAAACTATACACAACTTTCGACAACGGATCTCTTGGTTCTCCCATCGATGAAGAACGCAGCGAAACGCGATAGGTAATGTGAATTGCAGAATTCCCGTGAATCATCGAATCTTTGAACGCACCTTGCGCTCTATGGCAATCCGTAGAGCATGCCTGTTTGAGTGCCATGAAATCTCCCACCCCGAAG…
OTU532	1.35118	98.1481	-					+		AGAAGGATCATTAGTGAAGATTTGGGCAGGCCATACGGACGCCAAAAAGTGTCCCTGGCCGCCTACACCCACTATACATCCACAAACCCGTGTGCACTGTCTTGGAGAAAGGCTTCAGAGAAGTTTTTTGTGGCCTCTCTTGGGGTCTTTCTTCGCTACAAACTCGAATGGTTAGTATGAACGTGGAACTTGGTTGGACCGTCACTGGCCAACAAACTATACACAACTTTCGACAACGGATCTCTTGGTTCTCCCATCGATGAAGAACGCAGCGAAACGCGATAGGTAATGTGAATTGCAGAATTCCGTGAATCATCGAATCTTTGAACGCACCTTGCGCTCTATGGCAATCCGTAGAGCATGCCTGTTTGAGTGCCATGAAATCTCCCACCCCAAGCG…
OTU494	0.381761	95.0617	-		-			+	+	AGAAGGATCATTAGTGAAGATTTGGGCAGGCCATACGGACGCCAAAAAGTGTCCCTGGCCGCCTACACCCACTATACATCCACAAACCCGTGTGCACTGTCTTGGAGAAAGGCTTCATAGAAGTTTTTTGTGGCCTCCTTGGGGTCTTTCTTCGCTACAAACTCGAATGGTTAGTATGAACGTGGAACTTGGTTGGACCGTCACTGGCCAACAAACTATACACAACTTTCGACAACGGATCTCTTGGTTCTCCCATCGATGAAGAACGCAGCGAAACGCGATAGGTAATGTGAATTGCAGAATTCCCGTGAATCATCGAATCTTTGAACGCACCTTGCGCTCTATGGCAATCCGTAGAGCATGCCTGTTTGAGTGCCATGAAATCTCCCACCCCGAAGC…
OTU96	0.161099	93.8272	-						+	AGAAGGATCATTAGTGAAGATTTGGGCAGGCCATACGGACGCCAAAAAGTGTCCCTGGCCGCCTACACCCACTATACATCCACAAACCCGTGTGCACTGTCTTGGAGAAAGGCTTCAGAGAAGTTTTTTGTGGCCTCTCTTGGGGTCTTTCTTCGCTACAAACTCGAATGGTTAGTATGAACGTGGAACTTGGTTGGACCGTCACTGGCCAACAAACTATACACAACTTTCGACAACGGATCTCTTGGTTCTCCCATCGATGAAGAACGCAGCGAAACGCGATAGGTAATGTGAATTGCAGAATTCCGTGAATCATCGAATCTTTGAACGCACCTTGCGCTCTATGGCAATCCGTAGAGCATGCCTGTTTGAGTGCCATGAAATCTCCCACCCCGAAGC…
OTU239	0.14372	91.358	+		-		-			AGAAGGATCATTAGTGAAGATTTGGGCAGGCCATACGGACGCCAAAAAGTGTCCCTGGCCGCCTACACCCACTATACATCCACAAACCCGTGTGCACTGTCTTGGAGAAAGGCTTCAGAGAAGTTTTTTGTGGCCTCTCTTGGGGTCTTTCTTCGCTACAAACTCGAATGGTTAGTATGAACGTGGAACTTGGTTGGACCGTCACTGGCCAACAAACTATACACAACTTTCGACAACGGATCTCTTGGTTCTCCCATCGATGAAGAACGCAGCGAAACGCGATAGGTAATGTGAATTGCAGAATTCCCGTGAATCATCGAATCTTTGAACGCACCTTGCGCTCTATGGCAATCCGTAGAGCATGCCTGTTTGAGTGCCATGAAATCTCCCACCCCAAGC…
OTU421	0.368464	90.1235							-	AGAAGGATCATTAGTGAAGATTTGGGCAGGCCATACGGACGCCAAAAAGTGTCCCTGGCCGCCTACACCCACTATACATCCACAAACCCGTGTGCACTGTCTTGGAGAAAGGCTTCAGAGAAGTTTTTTGTGGCCTCTCTTTGGGGTCTTTCTTCGCTACAAACTCGAATGGTTAGTATGAACGTGGAACTTGGTTGGACCGTCACTGGCCAACAAACTATACACAACTTTCGACAACGGATCTCTTGGTTCTCCCATCGATGAAGAACGCAGCGAAACGCGATAGGTAATGTGAATTGCAGAATTCCGTGAATCATCGAATCTTTGAACGCACCTTGCGCTCTATGGCAATCCGTAGAGCATGCCTGTTTGAGTGCCATGAAATCTCCCACCCACAGG…
OTU530	0.1132	88.8889		-					+	AGAAGGATCATTAGTGAAGATTTGGGCAGGCCATACGGACGCCAAAAATGTGTCCCTGGCCGCCTACACCCACTATACATCCACAAACCCGTGTGCACTGTCTTGGAGAAAGGCTTCAGAGAAGTTTTTTGTGGCCTCTCTTGGGGTCTTTCTTCGCTACAAACTCGAATGGTTAGTATGAACGTGGAACTTGGTTGGACCGTCACTGGCCAACAAACTATACACAACTTTCGACAACGGATCTCTTGGTTCTCCCATCGATGAAGAACGCAGCGAAACGCGATAGGTAATGTGAATTGCAGAATTCCCGTGAATCATCGAATCTTTGAACGCACCTTGCGCTCTATGGCAATCCGTAGAGCATGCCTGTTTGAGTGCCATGAAATCTCCCACCCCAAG…
OTU275	3.25721	67.9012		-				-	+	AGAAGGATCATTAGTGAATGCCTGGGCTGTCATACGGACTGCGGTCTCTGACGCCCACCCACTATATCCGCAAACCCTGTGCACTGTGGTGTTGTCTTGGACACACCTCGCCAACCAACTCGTCTTTGTATCTGTACGTGTCTACTTGGCCTAAGCCAAAAATCAACACAACTTTCGACAACGGATCTCTTGGTTCTCCCATCGATGAAGAACGCAGCGAAACGCGATAGGTAATGTGAATTGCAGAATTCCGTGAATCATCGAATCTTTGAACGCACCTTGCGCTCCATGGCATTCCGTGGAGCATGCCTGTTTGAGTGCCGCGAAATCTCCCACCCCTAGCGGTTGCCGCAAGGCGCCGCCGGGCGGCGGGGTTTGGTTGGGTGCCGCTGCCTGGGG…
OTU467	1.70013	60.4938	-	+		+	-	+		AGAAGGATCATTAGTGAAGATTCAAGGGCCAGCCATACAGACGTACAATAAGTGTGTCTCTGGCGGCTCGCATCCACTATACATCCATAAACCCGTGTGCACTGTTCTAAGGAGTAAGAAAGAAGAAGAGAGAGTGCATGTGCTTTGCATATAACTCTCTCACTCTCTTTCTCTCTCCGGTTAATTACAAACTCGTATGGATTTGTATGAACGTGAGATATATCGTTGGACCGTCACTGGCCAACAAATATAACACAACTTTCGACAACGGATCTCTTGGTTCTCCCATCGATGAAGAACGCAGCGAAACGCGATAGGTAATGTGAATTGCAGAATTCCGTGAATCATCGAATCTTTGAACGCACCTTGCGCTCTATGGTATTCCGTAGAGCATGCCTG…
OTU206	0.0473845	60.4938	+			+	-			AGAAGGATCATTAGTGAAGATTTGGGCAGGCCATACGGACGCCAAAAGTGTCCCTGGCCGCCTACACCCACTATACATCCACAAACCCGTGTGCACTGTCTTGGAGAAAGGCTTCAGAGAAGTTTTTTGTGGCCTCTCTTGGGGTCTTTCTTCGCTACAAACTCGAATGGTTAGTATGAACGTGGAACTTGGTTGGACCGTCACTGGCCAACAAACTATACACAACTTTCGACAACGGATCTCTTGGTTCTCCCATCGATGAAGAACGCAGCGAAACGCGATAGGTAATGTGAATTGCAGAATTCCGTGAATCATCGAATCTTTGAACGCACCTTGCGCTCTATGGCAATCCGTAGAGCATGCCTGTTTGAGTGCCATGAAAATCTCCCCACCCCAACG…
OTU310	0.0376609	60.4938		-	+	+				AGAAGGATCATTAGTGAAGATTTGGGCAGGCCATACGGACGCCAAAAAGTGTCCCTGGCCGCCTACACCCACTATACATCCACAAACCCGTGTGCACTGTCTTGGAGAAAGGCTTCAGAGAAGTTTTTTGTGGCCTCTCTTGGGGTCTTTCTTCGCTACAAACTCGAATGGTTAGTATGAACGTGGAACTTGGTTGGACCGTCACTGGCCAACAAACTATACACAACTTTCGACAACGGATCTCTTGGTTCTCCCATCGATGAAGAACGCAGCGAAACGCGATAGGTAATGTGAATTGCAGAATTCCGTGAATCATCGAATCTTTGAACGCACCTTGCGCTCTATGGCAATCCGTAGAGCATGCCTGTTTGAGTGCCATGAAATCTCCCACCCCAAGCG…
OTU397	1.82481	59.8765		+		+				AGAAGGATCATTAGTGAAGATTCAAGGGCCAGCCATACAGACGTACAATAAGTGTGTCTCTGGCGGCTCGCATCCACTATACATCCATAAACCCGTGTGCACTGTTCTAAGGAGTAAGAAAGAAGAAGGGGAGGGGAGAGAGAGTGCATGTGCTTTGCATATAACTCTCTCTCACTCTCCACTCTCTTTCTCTCTCCGGTTAATTACAAACTCGTATGGATTTGTATGAACGTGAGATATATCGTTGGACCGTCACTGGCCAACAAATATAACACAACTTTCGACAACGGATCTCTTGGTTCTCCCCATCGATGAAGAACGCNGCGAAACGCGATAGGTAATGTGAATTGCAGAATTCCGTGAATCATCGAATCTTTGAACGCACCTTGCGCTCTATGG…
OTU470	0.0347402	59.8765		-	-				+	AGAAGGATCATTAGTGAAGATTTGGGCAGGCCATACGGACGCCAAAAAGTGTCCCTGGCCGCCTACACCCACTATACATCCACAAACCCGTGTGCACTGTCTTGGAGAAAGGCTTCAGAGAAGTTTTTTGTGGCCTCTCTTGGGGTCTTTCTTCGCTACAAACTCGAATGGTTAGTATGAACGTGGAACTTGGTTGGACCGTCACTGGCCAACAAACTATACACAACTTTCGACAACGGATCTCTTGGTTCTCCCATCGATGAAGAACGCAGCGAAACGCGATAGGTAATGTGAATTGCAGAATTCCGTGAATCATCGAATCTTTGAACGCACCTTGCGCTCTATGGCAATCCGTAGAGCATGCCTGTTTGAGTGCCATGAAATCTCCCACCCCAAGCG…
OTU144	0.126244	53.7037	-	+		+		+		AGAAGGATCATTAGTGAAGATTTGGGCAGGCCATACGGACGCCAAAAAGTGTCCCTGGCCGCCTACACCCACTATACATCCACAAACCCGTGTGCACTGTCTTGGAGAAAGGCTTCAGAGAAGTTTTTTGTGGCCTCTCTTGGGGTCTTTCTTCGCTACAAACTCGAATGGTTAGTATGAACGTGGAACTTGGTTGGACCGTCACTGGCCAACAAACTATACACAACTTTCGACAACGGATCTCTTGGTTCTCCCATCGATGAAGAACGCAGCGAAACGCGATAGGTAATGTGAATTGCAGAATTCCCGTGAATCATCGAATCTTTGAACGCACCTTGCGCTCTATGGTATTCCGTAGAGCATGCCTGTTTGAGTGCCGTGAATTCTCCCATCCCAAGC…
OTU49	0.0321642	53.7037				+	-			AGAAGGATCATTAGTGAAGATTTGGGCAGGCCATACGGACGCCAAAAAGTGTCCCTGGCCGCCTACACCCACTATACATCCACAAACCCGTGTGCACTGTCTTGGAGAAAGGCTTCAGAGAAGTTTTTTGTGGCCTCTCTTGGGGTCTTTCTTCGCTACAAACTCGAATGGTTAGTATGAACGTGGAACTTGGTTGGACCGTCACTGGCCAACAAACTATACACAACTTTCGACAACGGATCTCTTGGTTCTCCCATCGATGAAGAACGCAGCGAAACGCGATAGGTAATGTGAATTGCAGAATTCCGTGAATCATCGAATCTTTGAACGCACCTTGCGCTCTATGGCAATCCGTAGAGCATGCCTGTTTGAGTGCCATGAAATCTCCCACCCCAAGCG…
OTU601	0.0345951	52.4691		-						GGAAGGATCATTAGTGAAGATTTGGGCAGGCCATACGGACGCCAAAAAGTGTCCCTGGCCGCCTACACCCACTATACATCCACAAACCCGTGTGCACTGTCTTGGAGAAAGGCTTCAGAGAAGTTTTTTGTGGCCTCTCTTGGGGTCTTTCTTCGCTACAAACTCGAATGGTTAGTATGAACGTGGAACTTGGTTGGACCGTCACTGGCCAACAAACTATACACAACTTTCGACAACGGATCTCTTGGTTCTCCCATCGATGAAGAACGCAGCGAAACGCGATAGGTAATGTGAATTGCAGAATTCCGTGAATCATCGAATCTTTGAACGCACCTTGCGCTCTATGGCAATCCGTAGAGCATGCCTGTTTGAGTGCCATGAAAATCTCCCACCCAAGCG…
OTU155	0.0250528	52.4691		-				-		AGAAGGATCATTAGTGAAGATTTGGGCAGGCCATACGGACGCCAAAAAGTGTCCCTGGCCGCCTACACCCACTATACATCCACAAACCCGTGTGCACTGTCTTGGAGAAAGGCTTCAGAGAAGTTTTTTGTGGCCTCTCTTGGGGTCTTTCTTCGCTACAAACTCGAATGGTTAGTATGAACGTGGAACTTGGTTGGACCGTCACTGGCCAACAAACTATACACAACTTTCGACAACGGATCTCTTGGTTCTCCCATCGATGAAGAACGCAGCGAAACGCGATAGGTAATGTGAATTGCAGAATTCCGTGAATCATCGAATCTTTGAACGCACCTTGCGCTCTATGGCAATCCGTAGAGCATGCCTGTTTGAGTGCCATGAAATCTCCCACCCCACAGG…
OTU536	2.73	49.3827	+		+			-		AGAAGGATCATTAGTGAAGATTTGGGCAGGCCATACGGACGCCACAAAGTGTCCCTGGCCGCCTACACCCACTATACATCCACAAACCCGTGTGCACTGTCCTTGGAAGGGGCATTTGGAGAGAAAAAGGAAGAGAAGCGAGAACAGTGCGATCCGTCGCGTTGGGCGTTGATCTCTGGCTTGGTCTCTCTGAGGCCCTTTCCTCGCTACAAACTCGAATGGTTAGTATGAACGTGGAACTTGGTTGGACCGTCACTGGCCAACAAACTATACACAACTTTCGACAACGGATCTCTTGGTTCTCCCATCGATGAAGAACGCAGCGAAACGCGATAGGTAATGTGAATTGCAGAATTCCGTGAATCATCGAATCTTTGAACGCACCTTGCGCTCTATGGC…
OTU254	0.0211888	47.5309	+	-					+	GGAAGGATCATTAGTGAAGATTTGGGCAGGCCATACGGACGCCAAAAAGTGTCCCTGGCCGCCTACACCCACTATACATCCACAAACCCGTGTGCACTGTCTTGGAGAAAGGCTTCAGAGAAGTTTTTTGTGGCCTCTCTTGGGGTCTTTCTTCGCTACAAACTCGAATGGTTAGTATGAACGTGGAACTTGGTTGGACCGTCACTGGCCAACAAACTATACACAACTTTCGACAACGGATCTCTTGGTTCCTCCCATCGATGAAGAACGCAGCGAAACGCGATAGGTAATGTGAATTGCAGAATTCCGTGAATCATCGAATCTTTGAACGCACCTTGCGCTCTATGGCAATCCGTAGAGCATGCCTGTTTGAGTGCCATGAAATCTTCCCACCCCGAA…
OTU111	0.0682589	46.2963		-	-		+			GGAAGGATCATTAGTGAAGATTTGGGCAGGCCATACGGACGCCAAAAAGTGTCCCTGGCCGCCTACACCCACTATACATCCACAAACCCGTGTGCACTGTCTTGGAGAAAGGCTTCAGAGAAGTTTTTTGTGGCCTCTCTTGGGGTCTTTCTTCGCTACAAACTCGAATGGTTAGTATGAACGTGGAACTTGGTTGGACCGTCACTGGCCAACAAACTATACACAACTTTCGACAACGGATCTCTTGGTTCTCCCATCGATGAAGAACGCAGCGAAACGCGATAGGTAATGTGAATTGCAGAATTCCGTGAATCATCGAATCTTTGAACGCACCTTGCGCTCTATGGCAATCCGTAGAGCATGCCTGTTTGAGTGCCATGAAATCTCCCACCCCAAGCG…
OTU344	0.0207232	43.2099		-						AGAAGGATCATTAGTGAAGATTTGGGCAGGCCATACGGACGCCAAAAAGTGTCCCTGGCCGCCTACACCCACTATACATCCACAAACCCGTGTGCACTGTCTTGGAGAAAGGCTTCAGAGAAGTTTTTTGTGGCCTCTCTTGGGGTCTTTCTTCGCTACAAACTCGAATGGTTAGTATGAACGTGGAACTTGGTTGGACCGTCACTGGCCAACAAACTATACACAACTTTCGACAACGGATCTCTTGGTTCTCCCATCGATGAAGAACGCAGCGAAACGCGATAGGTAATGTGAATTGCAGAATTCCGTGAATCATCGAATCTTTGAACGCACCTTGCGCTCTATGGCAATCCGTAGAGCATGCCTGTTTGAGTGCCATGAAATCTCCCACCCCGAAGC…
OTU158	0.480987	41.358	-	+				+	+	AGAAGGATCATTAGTGAAGATTCAAGGGCCAGCCATACAGACGTACAATAAGTGTGTCTCTGGCGGCTCGCATCCACTATACATCCATAAACCCGTGTGCACTGTTCTAAGGAGTAAGAAAGAAGAAGAAGAGAGAGTGCATGTGCTTTGCATATAACTCTCTCACTCTCTTTCTCTCTCCGGTTAATTACAAACTCGTATGGATTTGTATGAACGTGAGATATATCGTTGGACCGTCACTGGCCAACAAATATAACACAACTTTCGACAACGGATCTCTTGGTTCTCCCCATCGATGAAGAACGCNGCGAAACGCGATAGGTAATGTGAATTGCAGAATTCCGTGAATCATCGAATCTTTGAACGCACCTTGCGCTCTATGGGTATTCCCGTAGAGCA…
OTU306	0.0175666	40.7407	-	-			+			AGAAGGATCATTAGTGAAGATTTGGGTCAGGCCATACGGACGCCAAAAAGTGTCCCTGGCCGCCTACACCCACTATACATCCACAAACCCGTGTGCACTGTCTTGGAGAAAGGCTTCAGAGAAGTTTTTTGTGGCCTCTCTTGGGGTCTTTCTTCGCTACAAACTCGAATGGTTAGTATGAACGTGGAACTTGGTTGGACCGTCACTGGCCAACAAACTATACACAACTTTCGACAACGGATCTCTTGGTTCTCCCATCGATGAAGAACGCAGCGAAACGCGATAGGTAATGTGAATTGCAGAATTCCGTGAATCATCGAATCTTTGAACGCACCTTGCGCTCTATGGCAATCCGTAGAGCATGCCTGTTTGAGTGCCATGAAATCTCCCACCCCAAGC…
OTU675	0.158239	39.5062				+				AGAAGGATCATTAGTGAAGATTTGGGCAGGCCATACGGACGCCAAAAAAGTGTCCCTGGCCGCCTACACCCACTATACATCCACAAACCCGTGTGCACTGTCTTGGAGAAAGGCTTCTTGAGAAGTTATGTGACCTCTCTTGGGGTCTTTCTTCGCTACAAACTCGAATGGTTAGTATGAACGTGGAACTTGGTTGGACCGTCACTGGCCAACAAACTATACACAACTTTCGACAACGGATCTCTTGGTTCTCCCATCGATGAAGAACGCAGCGAAACGCGATAGGTAATGTGAATTGCAGAATTCCGTGAATCATCGAATCTTTGAACGCACCTTGCGCTCTATGGCAATCCGTAGAGCATGCCTGTTTGAGTGCCATGAAATCTCCCCACCCCAAGC…
OTU580	0.0242184	39.5062	-							AGAAGGATCATTAGTGAAGATTTGGGCAGGCCATACGGACGCCAAAAAGTGTCCCTGGCCGCCTACACCCACTATACATCCACAAACCCGTGTGCACTGTCTTGGAGAAAGGCTTCAGAGAGTTTTTTGTGGCCTCTCTTTGGGGTCTTTCTTCGCTACAAACTCGAATGGTTAGTATGAACGTGGAACTTGGTTGGACCGTCACTGGCCAACAAACTATACACAACTTTCGACAACGGATCTCTTGGTTCTCCCATCGATGAAGAACGCAGCGAAACGCGATAGGTAATGTGAATTGCAGAATTCCGTGAATCATCGAATCTTTGAACGCACCTTGCGCTCTATGGCAATCCGTAGAGCATGCCTGTTTGAGTGCCATGAAATCTCCCACCCCAAGCG…
OTU386	0.0742696	36.4198	-	+		+		+		AGAAGGATCATTAGTGAAGATTCAAGGGCCAGCCATACAGACGTACAATAAGTGTGTCTCTGGCGGCTCGCATCCACTATACATCCATAAACCCGTGTGCACTGTTCTAAGGAGTAAGAAAGAAGAAGAGAGAGTGCATGTGCTTTGCATATAACTCTCTCACTCTCTTTCTCTCTCCGGTTAATTACAAACTCGTATGGATTTGTATGAACGTGAGATATATCGTTGGACCGTCACTGGCCAACAAATATAACACAACTTTCGACAACGGATCTCTTGGTTCTCCCATCGATGAAGAACGCAGCGAAACGCGATAGGTAATGTGAATTGCAGAATTCCGTGAATCATCGAATCTTTGAACGCACCTTGCGCTCTATGGCAATCCGTAGAGCATGCCTG…
OTU516	0.456817	35.1852	-	+		+				AGAAGGATCATTAGTGAAGATTCAAGGGCCAGCCATACAGACGTACAATAAGTGTGTCTCTGGCGGCTCGCATCCACTATACATCCATAAACCCGTGTGCACTGTTCTAAGGAGTAAGAAAGAAGAAGAAGGGGGAGGGAGAGAGAGTGCATGTGCTTTGCATATAACTCTCTCACTCTCCACTCTTTCTCTCTCTCTCTCTCGGTTAATTACAAATCTCGTATGGATTGTATGAATCGTGAGATATATCGTTGGACCGTCACTGGCCAACAAATATAACACAACTTTCGACAACGGATCTCTTGGTTCTCCCATCGATGAAGAACGCAGCGAAACGCGATAGGTAATGTGAATTGCAGAATTCCGTGAATCATCGAATCTTTTGAACGCACCTTGCGC…
OTU387	0.0182983	35.1852					+		+	AGAAGGATCATTAGTGAAGATTTGGGCAGGCCATACGGACGCCAAAAAGTGTCCCTGGCCGCCTACACCCACTATACATCCACAAACCCGTGTGCACTGTCTTGGAGAAAGGCTTCAGAGAAGTTTTTTGTGGCCTCTCTTGGGGTCTTTCTTCGCTACAAACTCGAATGGTTAGTATGAACGTGGAACTTGGTTGGACCGTCACTGGCCAACAAACTATACACAACTTTCGACAACGGATCTCTTGGTTCTCCCATCGATGAAGAACGCAGCGAAACGCGATAGGTAATGTGAATTGCAGAATTCCGTGAATCATCGAATCTTTGAACGCACCTTGCGCTCTATGGCAATCCGTAGAGCATGCCTGTTTGAGTGCCATGAAATCTCCCATCCCCAAGC…
OTU202	0.0144826	35.1852		-			-		-	AGAGGATCATTAGTGAAGATTTGGGCAGGCCATACGGACGCCAAAAAGTGTCCCTGGCCGCCTACACCCACTATACATCCACAAACCCGTGTGCACTGTCTTGGAGAAAGGCTTCAGAGAAGTTTTTTGTGGCCTCTCTTGGGGTCTTTCTTCGCTACAAACTCGAATGGTTAGTATGAACGTGGAACTTGGTTGGACCGTCACTGGCCAACAAACTATACACAACTTTCGACAACGGATCTCTTGGTTCTCCCATCGATGAAAGAACGCAGCGAAACGCGATAGGTAATGTGAATTGCAGAATTCCGTGAATCATCGAATCTTTGAACGCACCTTGCGCTCTATGGCAATCCGTAGAGCATGCCTGTTTGAGTGCCATGAAAATCTCCCCACCCCAAC…
OTU528	0.7504	33.3333			+			-		AGAAGGATTATTAGTGAAGATTTGGGCAGGCCATACGGACGCCACAAAGTGTCCCTGGCCGCCTACACCCACTATACATCCACAAACCCGTGTGCACTGTCCTTGGAAAGGGCATTTGGAGAGAAAAAGGAAGAGAAGCGAGAACAGTGCGATCCGTCGCGTTGGGCGTTGATCTCTGACTTGGTCTCTCTGAGGCCCTTTCCTCGCTACAAACTCGAATGGTTAGTATGAACGTGGAACTTGGTTGGACCGTCACTGGCCAACAAACTATACACAACTTTCGACAACGGATCTCTTGGTTCTCCCATCGATGAAGAACGCAGCGAAACGCGATAGGTAATGTGAATTGCAGAATTCCGTGAATCATCGAATCTTGAACGCACCTTGCGCTCTATGGCA…
OTU636	0.391122	31.4815	-							AGAAGGATCATTAGTGAAGATTCAAGGGCCAGCCATACAGACGTACAATAAGTGTGTCTCTGGCGGCTCGCATCCACTATACATCCATAAACCCGTGTGCACTGTTCTAAGGAGTAAGAAAGAAGAAGAAGGGGGGAGGGAGAGAGAGTGCATGTGCTTTGCATATAACTCTCTCACTCTCCACTCTTTCTCTCTCTCTCTCTCCGGTTAATTACAAACTCGTATGGATTTGTATGAACGTGAGATATATCGTTGGACCGTCACTGGCAACAAATATAACACAACTTTCGACAACGGGATCTCTTGGTTCTCCCATCGATGAAGAACGCAGCGAAACCGCGAT
OTU561	0.0862307	26.5432			+			-	-	AGAAGGATCATTAGTGAAGATTTGGGCAGGCCATACGGACGCCACAAAGTGTCCCTGGCCGCCTACACCCACTATACATCCCACAAACCCGTGTGCACTGTCCTTGGAAAGGGCATTTGGAGAGAAAAAGGAAGAGAAGCGAGAACAGTGCGATCCGTCGCGTTGGGCGTTGATCTCTGACTTGGTCTCTCTGAGGCCCTTTCCTCGCTACAAACTCGAATGGTTAGTATGAACGTGGAACTTGGTTGGACCGTCACTGGCCAACAAACTATACACAACTTTCGACAACGGATCTCTTGGTTCTCCCATCGATGAAGAACGCAGCGAAACGCGATAGGTAATGTGAATTGCAGAATTCCGTGAATCATCGAATCTTTGAACGCACCTTGCGCTCTATGG…
OTU161	0.0117373	26.5432	-							AGAAGGATCATTAGTGAAGATTTGGGCAGGCCATACGGACGCCAAAAAGTGTCCCTGGCCGCCTACACCCACTATACATCCACAAACCCGTGTGCACTGTCTTGGAGAAAGGCTTCAGAGAAGTTTTTTGTGGCCTCTCTTGGGGTCTTTCTTCGCTACAAACTCGAATGGTTAGTATGAACGTGGAACTTGGTTGGACCGTCACTGGCCAACAAACTATACACAACTTTCGACAACGGATCTCTTGGTTCTCCCATCGATGAAGAACGCAGCGAAACGCGATAGGTAATGTGAATTGCAGAATTCCGTGAATCATCGAATCTTTGAACGCACCTTGCGCTCTATGGCAATCCGTAGAGCATGCCTGTTTGAGTGCCATGAAATCTCCCACCCCCGAAT…
OTU586	0.0370743	25.9259	-	+					-	AGAAGGATCATTAGTGAAGATTCAAGGGCCAGCCATACAGACGTACAATAAGTGTGTCTCTGGCGGCTCGCATCCACTATACATCCATAAACCCGTGTGCACTGTTCTAAGGAGTAAGAAAGAAGAAGGGGAGGGGAGAGAGAGTGCATGTGCTTTGCATATAACTCTCTCTCACTCTCCACTCTCTTTCTCTCTCCGGTTAATTACAAACTCGTATGGATTTGTATGAACGTGAGATATATCGTTGGACCGTCACTGGCCAACAAATATAACACAACTTTCGACAACGGATCTCTTGGTTCTCCCATCGATGAAGAACGCAGCGAAACGCGATAGGTAATGTGAATTGCAGAATTCCGTGAATCATCGAATCTTTGAACGCACCTTGCGCTCTATGGC…
OTU407	0.081514	25.9259		+		+	-			GGATCATTAGTGAAGATTCAAGGGCCAGCCATACAGACGTACAATAAGTGTGTCTCTGGCGGCTCGCATCCACTATACATCCATAAACCCGTGTGCACTGTTCTAAGGAGTAAGAAAGAAGAAGGGGAGGGGAGAGAGAGTGCATGTGCTTTGCATAGAACTCTCTCTCACTCTCCACTCTCTTTCTCTCTCCGGTTAATTACAAACTCGTATGGATTTGTATGAACGTGAGATATATCGTTGGACCGTCACTGGCCAACAAATATAACACAACTTTCGACAACGGATCTCTTGGTTCTCCCATCGATGAAGAACGCAGCGAAACGCGATAGGTAATGTGAATTGCAGAATTCCGTGAATCATCGAATCTTTGAACGCACCTTGCGCTCTATGGTATTC…
OTU285	0.0945756	24.6914			+			-		AGAAGGATCATTAGTGAAGATTTGGGCAGGCCATACGGACGCCACAAAGTGTCCCTGGCCGCCTACACCCACTATACATCCACAAACCCGTGTGCACTGTCCTTGGAAAGGGCATTTGGAGAGAAAAAGGAAGAGAAGCGAGAACAGTGCGATCCGTCGCGTTGGGCGTTGATCTCTGACTTGGTCTCTCTGAGGCCCTTTCCTCGCTACAAACTCGAATGGTTAGTATGAACGTGGAACTTGGTTGGACCGTCACTGGCCAACAAACTATACACAACTTTCGACAACGGATCTCTTGGTTCTCCCATCGATGAAGAACGCAGCGAAACGCGATAGGTAATGTGAATTGCAGAATTCCGTGAATCATCGAATCTTTGAACGCACCTTGCGCTCTATGGC…
OTU367	0.467702	22.8395			+		+	-		AGAAGGATCATTAGTGAAGATTTGGGCAGGCCATACGGACGCCACAAAGTGTCCCTGGCCGCCTACACCCACTATACATCCACAAACCCGTGTGCACTGTCCTTGGAAAGGGCATTTGGAGAGAAAAAGAAAGAGAAGCGAGAGCAGTGCGATCCGTCGCGTTGGGCGTTTTCTCTGACTTGGTCTCTCTGAGGCCCTTTCCTTGCTACAAACTCGAATGGTTAGTATGAACGTGGAACTTGGTTGGACCGTCACTGGCCAACAAACTATACACAACTTTCGACAACGGATCTCTTGGTTCTCCCATCGATGAAGAACGCAGCGAAACGCGATAGGTAATGTGAATTGCAGAATTCCGTGAATCATCGAATCTTGAACGCACCTTGCGCTCTATGGCAA…
OTU39	0.0737859	22.2222			+			-		AGAAGGATCATTAGTGAAGATTTGGGCAGGCCATACGGACGCCACAAAGTGTCCCTGGCCGCCTACACCCACTATACATCCACAAACCCGTGTGCACTGTCCTTGGAAGGGGCATTTGGAGAGAAAAAGGAAGAGAAGCGAGAACAGTGCGATCCGTCGCGTTGGGCGTTGATCTCTGGCTTGGTCTCTCTGAGGCCCTTTCCTCGCTACAAACTCGAATGGTTAGTATGAACGTGGAACTTGGTTGGACCGTCACTGGCCAACAAACTATACACAACTTTCGACAACGGATCTCTTGGTTCTCCCATCGATGAAGAACGCAGCGAAACGCGATAGGTAATGTGAATTGCAGAATTCCGTGAATCATCGAATCTTTGAACGCACCTTGCGCTCTATGGC…
OTU162	0.148582	20.9877			+			-		AGAAGGATCATTAGTGAAGATTTGGGCAGGCCATACGGACGCCACAAAGTGTCCCTGGCCGCCTACACCCACTATACATCCACAAACCCGTGTGCACTGTCCTTGGAAGGGGCATTTGGAGAGAAAAAGGAAGAGAAGCGAGAACAGTGCGATCCGTCGCGTTGGGCGTTGATCTCTGGCTTGGTCTCTCTGAGGCCCTTTCCTCGCTACAAACTCGAATGGTTAGTATGAACGTGGAACTTGGTTGGACCGTCACTGGCCAACAAACTATACACAACTTTCGACAACGGATCTCTTGGTTCTCCCATCGATGAAGAACGCAGCGAAACGCGATAGGTAATGTGAATTGCAGAATTCCGTGAATCATCGAATCTTTGAACGCACCTTGCGCTCTATGGC…
OTU672	0.0578096	20.3704					-	+		AGAAGGATCATTAGTGAAGATTCAAGGGCCAGCCATACAGACGTACAATAAGTGTGTCTCTGGCGGCTCGCATCCACTATACATCCATAAACCCGTGTGCACTGTTCTAAGGAGTAAGAAAGAAGAAGAGAGAGTGCATGTGCTTTGCATATAACTCTCTCACTCTCTTTCTCTCTCCGGTTAATTACAAACTCGTATGGATTTGTATGAACGTGAGATATATCGTTGGACCGTCACTGGCCAACAAATATAACACAACTTTCGACAACGGATCTCTTGGTTCTCCCCATCGATGAAGAACGCAGCGAAACGCGATAGGTAATGTGAATTGCAGAATTCCGTGAATCATCGAATCTTTGAACGCACCTTGCGCTCTATGGTATTCCCGTAGAGCATGCC…
OTU220	0.0372678	20.3704						-		AGAAGGATCATTAGTGAAGTTTTGGGCAGGCCATACGGACGCCACAAAGTGTCCCTGGCCGCCTACACCCACTATACATCCACAAACCCGTGTGCACTGTCCTTGGAAAGGGCATTTGGAGAGAAAAAGGAAGAGAGAAGCGGAGAACAGTGCGATCCGTCGCGTTGGGCGTTGATCTCTGGCTTGGTCTCTCTGAGGCCCTTTCCTCGCTACAAAACTCGAATGGTTAGTAATGAACGTGGAACTTGGTGGACCGTCACTGGCCAACAAAACTATACACAACTTTCGACAACGGATCTCTTGGTTCTCCCATCGATGAAGAACGCAGCGAAACGCGATAGGTAATGTGAATTGCAGAATTCCGTGAATCATCGAATCTTTGAACGCACCTTGCGCTCT…
OTU292	0.00633124	20.3704					-			AGAAGGATCATTAGTGAAGATTTGGGCAGGCCATACGGACGCCAAAAAGTGTCCCTGGCCGCCTACACCCACTATACATCCACAAACCCGTGTGCACTGTCTTGGAGAAAGGCTTCAGAGAAGTTTTTTGTGGCCTCTCTTTGGGGTCTTTCTTCGCTACAAACTCGAATGGTTAGTATGAACGTGGAACTTGGTTGGACCGTCACTGGGCCAAACAAAACTATACACAACTTTCGACAACGGATCTCTTGGTTCTCCCATCGATGAAGAACGCAGCGAAAACGCGATAGGTAATGTGAAATTGCAGAATTCCCGTGAAATCATCGAATCTTTGAAACGCACCTTGCGCTCTATGGCAAATCCGTAGAGCAATGCCTGTTTGAGTGCCATG
OTU395	0.021727	17.284	-	+					-	AGAAGGATCATTAGTGAAGATTCAAGGGCCAGCCATACAGACGTACAATAAGTGTGTCTCTGGCGGCTCGCATCCACTATACATCCATAAACCCGTGTGCACTGTTCTAAGGAGTAAGAAAGAAGAAGGGGAGGGGAGAGAGAGTGCATGTGCTTTGCATATAACTCTCTCTCACTCTCCACTCTCTTTCTCTCTCCGGTTAATTACAAACTCGTATGGATTTGTATGAACGTGAGATATATCGTTTGGACCGTCACTGGCCAACAAATATAACACAACTTTCGACAACGGATCTCTTGGTTCTCCCATCGATGAAGAACGCAGCGAAACGCGATAGGTAATGTGAATTGCAGAATTCCGTGAATCATCGAATCTTTGAACGCACCTTGCGCTCATGCA…
OTU109	0.0196831	17.284	-	+				+	-	AGAAGGATCATTAGTGAAGATTCAAGGGCCAGCCATACAGACGTACAATAAGTGTGTCTCTGGCGGCTCGCATCCACTATACATCCATAAACCCGTGTGCACTGTTCTAAGGATGTAAGAAAGAAGAAGAAGAGAGAGTGCATGTGCTTTGCATATAACTCTCTCACTCTCTTTCTCTCTCCGGTTAATTACAAACTCGTATGGATTTGTATGAACGTGAGATATATCGTTGGACCGTCACTGGCCAACAAATATAACACAACTTTCGACAACGGATCTCTTGGTTCTCCCATCGATGAAGAACGCAGCGAAACGCGATAGGTAATGTGAATTGCAGAATTCCGTGAATCATCGAATCTTTGAACGCACCTTGCGCTCTATGGCAATCCGTAGAGCATG…
OTU327	0.00974781	17.284	-					+	+	AGAAGGATCATTAGTGAAGATTTGGGCAGGCCATACGGACGCCAAAAAGTGTCCCTGGCCGCCTACACCCACTATACATCCACAAACCCGTGTGCACTGTCTTGGAGAAAGGCTTCAGAGAAGTTTTTTGTGGCCTCTCTTGGGGTCTTTCTTCGCTACAAACTCGAATGGTTAGTATGAACGTGAGATATATCGTTGGACCGTCACTGGCCAACAAATATAACACAACTTTCGACAACGGATCTCTTGGTTCTCCCATCGATGAAGAACGCAGCGAAACGCGATAGGTAATGTGAATTGCAGAATTCCGTGAATCATCGAATCTTTGAACGCACCTTGCGCTCTATGGTATTCCGTAGAGCATGCCTGTTTGAGTGCCGTGAAATTCT
OTU504	0.0390154	17.284	+	-			+	-	+	AGAAGGATCATTAGTGAATGCCTGGGCTGTCATACGGACTGCGGTCTCTGACGCCCACCCACTATATCCGCAAACCCTGTGCACTGTGGTGTTGTCTTGGACACACCTCGCCAACCAACTCGTCTTTGTATCTGTACGTGTCTACTTGGCCTAAGCCAAAAATCAACACAACTTTCGACAACGGATCTCTTGGTTCTCCCATCGATGAAGAACGCAGCGAAACGCGATAGGTAATGTGAATTGCAGAATTCCGTGAATCATCGAATCTTTGAACGCACCTTGCGCTCTATGGCAATCCGTAGAGCATGCCTGTTTGAGTGCCATGAAATCTCCCACCCCAAGCGGTTTTTAAATGAAACGGCTTGGCGGATGGGTCTGGATGGGTGCCTCTGCCTGCGC…
OTU427	0.0297937	17.284			+			-	-	AGAAGGATCATTAGTGAAGATTTGGGCAGGCCATACGGACGCCACAAAGTGTCCCTGGCCGCCTACACCCACTATACATCCACAAACCCGTGTGCACTGTCCTTGGAAAGGGCATTTGGAGAGAAAAAGGAAGAGAGAAGCGAGAACAGTGCGATCCGTCGCGTTGGGCGTTGATCTCTGGCTTGGTCTCTCTGAGGCCCTTTCCTCGCTACAAAACTCGAATGGTTAGTATGAACGTGGAACTTGGTTGGACCGTCACTGGCCAACAAACTATACACAACTTTCGACAACGGATCTCTTGGTTCTCCCATCGATGAAGAACGCAGCGAAACGCGATAGGTAATGTGAATTGCAGAATTCCGTGAATCATCGAATCTTTGAACGCACCTTGCGCTCTAT…
OTU17	0.0257241	17.284				+			-	AGAAGGATCATTAGTGAAGATTCAAGGGCCAGCCATACAGACGTACAATAAGTGTGTCTCTGGCGGCTCGCATCCACTATACATCCATAAACCCGTGTGCACTGTTCTAAGGAGTAAGAAAGAAGAAGGGGAGGGGAGAGAGAGTGCATGTGCTTTGCATATAACTCTCTCTCACTCTCCACTCTCTTTCTCTCTCCGGTTAATTACAAACTCGTATGGATTTGTATGAACGTGAGATATATCGTTTGGACCGTCACTGGCCAACAAATATAACACAACTTTTCGACAACGGATCTCTTGGTTCTCCCATCGATGAAGAACGCAGCGAAACGCGATAGGTAATGTGAATTGCAGAATTCCGTGAATCATCGAATCTTTGAACGCACCTGCGCTCCATGG…
OTU458	0.0208078	13.5802	+					-		AGAAGGATCATTAGTGAAGATTTGGGCAGGCCATACGGACGCCACAAAGTGTCCCTGGCCGCCTACACCCACTATACATCCACAAACCCGTGTGCACTGTCCTTGGAAGGGGCATTTGGAGAGAAAAAGGAAGAGAAGCGAGAACAGTGCGATCCGTCGCGTTGGGCGTTGATCTCTGGCTTGGTCTCTCTGAGGCCCTTTCCTCGCTACAAACTCGAATGGTTAGTATGAACGTGGAACTTGGTTGGACCGTCACTGGCCAACAAACTATACACAACTTTCGACAACGGATCTCTTGGTTCTCCCATCGATGAAGAACGCAGCGAAACGCGATAGGTAATGTGAATTGCAGAATTCCGTGAATCATCGAATCTTTGAACGCACCTTGCGCTCTATGGT…
OTU630	0.0156195	13.5802			+			-		GGAAGGATCATTAGTGAAGATTTGGGCAGGCCATACGGACGCCACAAAGTGTCCCTGGCCGCCTACACCCACTATACATCCACAAACCCGTGTGCACTGTCCTTGGAAAGGGCATTTGGAGAGAAAAAGGAAGAGAGAAGCGAGAACAGTGCGATCCGTCGCGTTGGGCGTTGATCTCTGGCTTGGTCTCTCTGAGGCCCTTTCCTCGCTACAAACTCGAATGGTTAGTATGAACGTGGAACTTGGTTGGACCGTCACTGGCCAACAAACTATACACAACTTTCGACAACGGATCTCTTGGTTCTCCCATCGATGAAGAACGCAGCGAACGCGATAGGTAATGTGAATTGCAGAATTCCGTGAATCATCGAATCTTTGAACGCACCTGCGCTCTATGGC…
OTU496	0.00900403	13.5802				+				GGAAGGATCATTAGTGAAGATTTGGGCAGGCCATACGCACGCCAAAAAGTGTCCCTGGCCGCCTACACCCACTATACATCCACAAACCCGTGTGCACTGTCTTGGAGAAAGGCTTCTGAGAAGTTTTTGTGGCCTCTCTTGGGGTCTTTCTTCGCTACAAACTCGAATGGTTAGTATGAACGTGGAACTTGGTTGGACCGTCACTGGCCAACAAACTATACACAACTTTCGACAACGGATCTCTTGGTTCTCCCATCGATGAAGAACGCAGCGAAACGCGATAGGTAATGTGAATTGCAGAATTCCGTGAATCATCGAATCTTTGAACGCACCTTGCGCTCTATGGCAATCCGTAGAGCATGCCTGTTTGAGTGCCATGAAATCTCCCACCCCAAGCGG…
OTU29	0.00388219	13.5802		-						AGAAGGATCATTAGTGAAGATTTGGGCAGGCCATACGGACGCCAAAAAGTGTCCCTGGCCGCCTACACCCACTATACATCCACAAACCCGTGTGCACTGTCTTGGAGAAAGGCTTCAGAGAAGTTTTTTGTGGCCTCTCTTGGGGTCTTTCTTCGCTACAAACTCGAATGGTTAGTATGAACGTGGAACTTGGTTGGACCGTCACTGGCCAACAAACTATACACAACTTTCGACAACGGATCTCTTGGTTCTCCCATCGATGAAGAACGCAGCGAAACGCGATAGGTAATGTGAATTGCAGAATTCCGTGAAATCATCGAAATCTTTGAACGCACCTTGCGCTCTATGGCAATCCGTAGAGCATGCCTGTTTGAGTGCCATGAAAATCCTCCCCAACCC…
OTU350	0.0249319	13.5802	-							AGAAGGATCATTAGTGAAGATTCAAGGGCCAGCCATACAGACGTACAATAAGTGTGTCTCTGGCGGCTCGCATCCACTATACATCCATAAACCCGTGTGCACTGTTCTAAGGAGTAAGAAAGAAGAAGAAGGGGTGGAGGAGAGAGTAGTGCATGTGCTTTGCATATAACTCTCTCACTCTCCACTCTTTCTCTCTCTCTCTCTCCGGTTAATTACAAACTCGTATGGATTTGTATGAACGTGAGATATATCGTTGGACCGTCACTGGCCAACAAATATAACACAACTTTTCGACAACGGATCTCTTGGTTCTCCCATCGATGAAGAACGCAGCGAAAACGCGATAGGTATGTGAATTGCAGGAAATTCCGTGAATCATCGAATNTTTTGAACGCACCT…
OTU464	0.0975386	12.963						-		AGAAGGATCATTAGTGAAGATTTGGGCAGGCCATACGGACGCCACAAAGTGTCCCTGGCCGCCTACACCCACTATACATCCACAAACCCGTGTGCACTGTCCTTGGAAGGGGCATTTGGAGAGAAAAAGGAAGAGAAGCGAGAACAGTGCGATCCGTCGCGTTGGGCGTTGATCTCTGGCTTGGTCTCTCTGAGGCCCTTTCCTCGCTACAAACTCGAATGGTTAGTATGAACGTGGAACTTGGTTGGACCGTCACTGGCCAACAAACTATACACAACTTTCGACAACGGATCTCTTGGTTCTCCCATCGATGAAGAACGCAGCGAACGCGATAGGTAATGTGAATTGCAGAATTCCGTGAATCATCGAATCTTTGAACGCACCTTGCGCTCTATGGCA…
OTU622	0.0229545	12.963				-		-		AGAAGGATCATTAGTGAAGATTTGGGCAGGCCATACGGACGCCACAAAGTGTCCCTGGCCGCCTACACCCACTATACATCCACAAACCCGTGTGCACTGTCCTTGGAAGGGGCATTTGGAGAGAAAAAGGAAGAGAAGCGAGAACAGTGCGATCCGTCGCGTTGGGCGTTGATCTCTGGCTTGGTCTCTCTGAGGCCCTTTCCTCGCTACAAACTCGAATGGTTAGTATGAACGTGGAACTTGGTTGGACCGTCACTGGCCAACAAACTATACACAAACTTTCGACAACGGATCTCTTGGTTCTCCCATCGATGAAGAACGCAGCGAAAACGCGATAGGTAATGTGAATTGCAGAATTCCGTGAATCATCGAATCTTTGAACGCACCTTGCGCTCTATG…
OTU56	0.00736528	12.3457	+			-				AGAAGGATCATTAGTGAAGATTTGGGCAGGCCAATACGGCGCCAAAAAGTGTCCCTGGCCGCCTACACCCACTATACATCCACAAACCCGTGTGCACTGTCTTGGAAAAGGCTTCAGAGAGTTTTTTGTGGCCTCTCTTGGGGTCTTTCTTCGCTACAAACTCGAATGGTTAGTATGAACGTGGAACTTGGTTGGACGTCACTGGCCAACAAACTATACACAACTTTTCGACAACGGATCTCTTGGTTCTCCCATCGATGAAGAACGCAGCGAAACGCGATAGGTAATGTGAATTGCAGAATTCGTGAATCATCGAATCTTTGAACGCACCTTGCGCTCTATGGCAATCCGTAGAGCATGCCTGTTTGAGTGCCATGAAATCTCCCACCCCAAGCGGTT…
OTU372	0.0209409	11.7284	+				+	-		AGAAGGATCATTAGTGAATGCCTGGGCTGTCATACGGACTGCGGTCTCTGACGCCCACCCACTATATCCGCAAACCCTGTGCACTGTGGTGTTGTCTTGGACACACCTCGCCAACCAACTCGTCTTTGTATCTGTACGTGTCTACTTGGCCTAAGCCAAAAATCAACACAACTTTCGACAACGGATCTCTTGGTTCTCCCATCGATGAAGAACGCAGCGAAACGCGATAGGTAATGTGAATTGCAGAATTCCGTGAATCATCGAATCTTTGAACGCACCTTGCGCTCCATGGCATTCCGTGGAGCATGCCTGTTTGAGTGCCGCGAAATCTCCCACCCCTAGCGGTTGCCGCAAGGCGCCGCCGGGCGGCGGGGTTTGGTTGGGTGCCGCTGCCTGGGG…
OTU361	0.0151478	11.7284	+		+			-		AGAAGGATCATTAGTGAAGATTTGGGCAGGCCATACGGACGCCACAAAGTGTCCCTGGCCGCCTACACCCACTATACATCCACAAACCCGTGTGCACTGTCCTTGGAAGGGGCATTTGGAGAGAAAAAGGAATGAGAAGCGAGAACAGTGCGATCCGTCGCGTTGGGCGTTGATCTCTGGCTTGGTCTCTCTGAGGCCCTTTCCTCGCTACAAACTCGAATGGTTAGTATGAACGTGGAACTTGGTTGGACCGTCACTGGCCAACAAACTATACACAACTTTCGACAACGGATCTCTTGGTTCTCCCATCGATGAAGAACGCAGCGAAACGCGATAGGTAATGTGAATTGCAGAATTCCGTGAATCATCGAATCTTTGAACGCACCTTGCGCTCCATGG…
OTU165	0.0546712	11.7284						-		AGAAGGATCATTAGTGAAGATTTGGGCAGGCCATACGGACGCCACAAAGTGTCCCTGGCCGCCTACACCCACTATACATCCACAAACCCGTGTGCACTGTCCTTGGAAGGGGCATTTGGAGAGAAAAAGGAAGAGAAGCGAGAACAGTGCGATCCGTCGCGTTGGGCGTTGATCTCTGGCTTGGTCTCTCTGAGGCCCTTTCCTCGCTACAAACTCGAATGGTTAGTATGAACGTGGAACTTGGTTGGACCGTCACTGGCCAACAAACTATACACAACTTTCGACAACGGATCTCTTGGTTCTCCCATCGATGAAGAACGCAGCGAAACGCGATAGGTAATGTGAATTGCAGAATTCCGTGAATCATCGAATCTTTGAACGCACCTTGCGCTCTATGGC…
OTU14	0.0143133	11.1111							+	AGAAGGATCATTAGTGAATGCCTGGGCTGTCATACGGACTGCGGTCTCTGACGCCCACCCACTATATCCGCAAACCCTGTGCACTGTGGTGTTGTCTTGGACACACCTCGCCAACCAACTCGTCTTTGTATCTGTACGTGTCTACTTGGCCTAAGCCAAAAATCAACACAACTTTCGACAACGGATCTCTTGGTTCTCCCATCGATGAAGAACGCAGCGAAACGCGATAGGTAATGTGAATTGCAGAATTCCGTGAATCATCGAATCTTTGAACGCACCTTGCGCTCCATGGCATTCCGTGGAGCATGCCTGTTTTGAGTGCCGCGAAATCTCCCACCCCTAGCGGTTGCGCAAGGCGCCGCCGGGCGGCGGGGTTGGTTGGGTGCCGCTGCCTGGGGC…
OTU591	0.0178327	10.4938			+			-		AGAAGGATCATTAGTGAAGATTTGGGCAGGCCATACGGACGCCACAAAGTGTCCCTGGCCGCCTACACCCACTATACATCCACAAACCCGTGTGCACTGTCCTTGGAAAGGGCATTTGGAGAGAAAAAGGAAGAGAAGCGAGAACAGTGCGATCCGTCGCGTTGGGCGTTGATCTCTGACTTGGTCTCTCTGAGGCCCTTTCCTCGCTACAAACTCGAATGGTTAGTATGAACGTGGAACTTGGTTGGACCGTCACTGGCCAACAAACTATACACAACTTTCGACAACGGATCTCTTGGTTCTCCCATCGATGAAGAACGCAGCGAAACGCGATAGGTAATGTGAATTGCAGAATTCCGTGAATCATCGAATCTTTGAACGCACCTTGCGCTCTATGGC…
OTU417	0.0125234	10.4938			+			+		AGAAGGATCATTAGTGAAGATTCAAGGGCCAGCCATACAGACGTACAATAAGTGTGTCTCTGGCGGCTCGCATCCACTATACATCCATAAACCCGTGTGCACTGTTCTAAGGAGTAAGAAAGAAGAAGAGAGAGTGCATGTGCTTTGCATATAACTCTCTCACTCTCTTTCTCTCTCCGGTTAATTACAAACTCGTATGGATTTGTATGAACGTGAGATATATCGTTGGACCGTCACTGGCCAACAAATATAACACAACTTTCGACAACGGATCTCTTGGTTCTCCCATCGATGAAGAACGCAGCGAAACGCGATAGGTAATGTGAATTGCAGAATTCCGTGAATCATCGAATCTTTGAACGCACCTTGCGCTCTATGGTATTCCGTAGAGCATGCCTG…
OTU112	0.00923382	10.4938		+			-	+		AGAAGGATCATTAGTGAAGATTCAAGGGCCAGCCATACAGACGTACAATAAGTGTGTCTCTGGCGGCTCGCATCCACTATACATCCATAAACCCGTGTGCACTGTTCTAAGGAGTAAGAAAGAAGAAGAGAGAGTGCATGTGCTTTGCATATAACTCTCTCACTCTCTTTCTCTCTCCGGTTAATTACAAACTCGTATGGATTTGTATGAACGTGAGATATATCGTTGGACCGTCACTGGCCAACAAATATAACACAACTTTCGACAACGGATCTCTTGGTTCTCCCCATCGATGAAGAAACGCAGCGAAAACGCGATAGGTAAATGTGAATTGAGAATTCCGTGAATCATCGAATCTTTGAACGCACCTTGCGCTCTATGGTATTCCGTAGAGCATGC…
OTU527	0.00758902	10.4938							-	AGAAGGATCATTAGTGAAGATTTGGGCAGGCCATACGGACGCCACAAAGTGTCCCTGGCCGCCTACACCCACTATACATCCACAAACCCGTGTGCACTGTCCTTGGAAAGGGCATTTGGAGAGAAAAAGGAAGAGAAGCGAGAACAGTGCGATCCGTCGCGTTGGGCGTTGATCTCTGACTTGGTCTCTCTGAGGCCCTTTCCTCGCTACAAACTCGAATGGTTAGTATGAACGTGGAACTTGGTTGGACCGTCACTGGCCAACAAACTATACACAACTTTCGACAACGGATCTCTTGGTTCTCCCATCGATGAAGAACGCAGCGAAACGCGATAGGTAATGTGAATTGCAGAATTCCGTGAATCATCGAATCTTTGAACGCACCTTGCGCTCTATGGC…
OTU326	0.0177238	9.87654	+					-		AGAAGGATCATTAGTGAAGATTTGGGCAGGCCATACGGACGCCACAAAGTGTCCCTGGCCGCCTACACCCACTATACATCCACAAACCCGTGTGCACTGTCCTTGGAAGGGGCATTTGGAGAGAAAAAGGAAGAGAAGCGAGAACAGTGCGATCCGTCGCGTTGGGCGTTGATCTCTGGCTTGGTCTCTCTGAGGCCCTTTCCTCGCTACAAACTCGAATGGTTAGTATGAACGTGGAACTTGGTTGGACCGTCACTGGCCAACAAACTATACACAACTTTCGACAACGGATCTCTTGGTTCTCCCATCGATGAAGAACGCAGCGAAACGCGATAGGTAATGTGAATTGCAGAATTCCGTGAATCATCGAATCTTTGAACGCACCTTGCGCTCTATGGC…
OTU582	0.0162665	9.87654	+			-		-		AGAAGGATCATTAGTGAAGATTTGGGCAGGCCATACGGACGCCACAAAGTGTCCCTGGCCGCCTACACCCACTATACATCCACAAACCCGTGTGCACTGTCCTTGGAAGGGGCATTTGGAGAGAAAAAGGAAGAGAAGCGAGAACAGTGCGATCCGTCGCGTTGGGCGTTGATCTCTGGCTTGGTCTCTCTGAGGCCCTTTCCTCGCTACAAACTCGAATGGTTAGTATGAACGTGGAACTTGGTTGGACCGTCACTGGCCAACAAACTATACACAACTTTCGACAACGGATCTCTTGGTTCTCCCATCGATGAAGAACGCAGCGAAACGCGATAGGTAATGTGAATTGCAGAATTCCGTGAATCATCGAATCTTTGAACGCACCTTGCGCTCTATGGC…
OTU98	0.00855655	9.25926			+			-	+	AGAAGGATCATTAGTGAAGATTTGGGCAGGCCATACGGACGCCACAAAGTGTCCCTGGCCGCCTACACCCACTATACATCCACAAACCCGTGTGCACTGTCCTTGGAAGGGGCATTTGGAGAGAAAAAGGAAGAGAAGCGAGAACAGTGCGATCCGTCGCGTTGGGCGTTGATCTCTGGCTTGGTCTCTCTGAGGCCCTTTCCTCGCTACAAACTCGAATGGTTAGTATGAACGTGGAACTTGGTTGGACCGTCACTGGCCAACAAACTATACACAACTTTCGACAACGGATCTCTTGGTTCTCCATCGATGAAGAACGCAGCGAAACGCGATAGGTAATGTGAATTGCAGAATTCCGTGAATCATCGAATCTTTGAACGCACCTTGCGCTCTATGGCA…
OTU215	0.00905845	8.64198			+		+	-	-	AGAAGGATCATTAGTGAAGATTTGGGCAGGCCATACGGACGCCACAAAGTGTCCCTGGCCGCCTACACCCACTATACATCCACAAACCCGTGTGCACTGTCCTTGGAAAGGGCATTTGGAGAGAAAAAGGAAGAGAAGCGAGAACAGTGCGATCCGTCGCGTTGGGCGTTGATCTCTGACTTGGTCTCTCTGAGGCCCTTTCCTCGCTACAAACTCGAATGGTTAGTATGAACGTGGAACTTGGTTGGACCGTCACTGGCCAACAAACTATACACAACTTTCGACAACGGATCTCTTGGTTCTCCCATCGATGAAGAACGCAGCGAAACGCGATAGGTAATGTGAATTGCAGAATTCCGTGAATCATCGAATCTTTGAACGCACCTTGCGCTCTATGGC…
OTU512	0.163953	8.02469	+		+	-			+	AGAAGGATCATTAGAGTATTTGAGACTGGGACAGCCTTCCGGGAGCGCTTTCGAGCGCGACTTGGGACTGTCCACCTCACTGTACATCTGATCCAAACCCCTGTGCACTAGCTCTGCCAATCTTTTTTGGCGGAACGGAACAAACACTTTTTGAGTAAGAATGGACGTTTTGTTGTTGGATCATAACGACCAACGAAGACAAATACAACTTTCGACAACGGATCTCTAGGTTCTCCCATCGATGAAGAACGCAGCGAAACGCGATAGGTAATGTGAATTGCAGAATTCCGTGAGTCATCGAATCTTTGAACGCACCTTGCGCTTCGTGGTACTCCACGAAGCATGCCTGTTTGAGTGCCATGAATCCTCCCCTCCCACGCGGTTGCCACAGAGCGCTGC…
OTU171	0.0268428	8.02469					+	-		AGAAGGATCATTAGTGAAGATTTGGGCAGGCCATACGGACGCCACAAAGTGTCCCTGGCCGCCTACACCCACTATACATCCACAAACCCGTGTGCACTGTCCTTGGAAGGGGCATTTGGAGAGAAAAAGGAAGAGAAGCGAGAACAGTGCGATCCGTCGCGTTGGGCGTTGATCTCTGGCTTGGTCTCTCTGAGGCCCTTTCCTCGCTACAAACTCGAATGGTTAGTATGAACGTGGAACTTGGTTGGACCGTCACTGGCCAACAAACTATACACAACTTTCGACAACGGATCTCTTGGTTCTCCCATCGATGAAGAACGCAGCGAACGCGATAGGTAATGTGAATTGCAGAATTCCGTGAATCATCGAATCTTTGAACGCACCTTGCGCTCTATGGCA…
OTU253	0.00609541	8.02469		+	+				+	AGAAGGATCATTAGTGAAGATTTGGGCAGGCCATACGGACGCCAAAAAGTGTGTCTCTGGCGGCTCGCATCCACTATACATCCATAAACCCGTGTGCACTGTTCTAAGGAGTAAGAAGAAGAAGAAGGGGGAGGAGAGAGAGTGCATGTGCTTTGCATATAACTCTCTCACTCTCCACTCTTCTCTCTCTCTCTCTCGGTTAATTACAAATCTCGTATGGATTTGTATGAACGTGAGATATATCGTTGGACCGTCACTGGCCAACAAATATAACACAACTTTCGACAACGGATCTCTTGGTTCTCCCATCGATGAAGAACGCAGCGAAACGCGATAGGTAATGTGAATTGCAGAATTCCGTGAATCATCGAATCTTTGAACGCACCTTGCGCTCTATGG…
OTU3	0.00445061	5.55556		+						AGAAGGATCATTAGTGAAGATTCAAGGGCCAGCCATACAGACGTACAATAAGTGTGTCTCTGGCGGCTCGCATCCACTATACATCCATAAACCCGTGTGCACTGTTCTAAGGAGTAAGAAAGAAGAAGGGGAGGGGAGAGAGAGTGCATGTGCTTTGCATATAACTCTCTCTCACTCTCCACTCTCTTTCTCTCTCCGGTTAATTACAAACTCGTATGGATTTGTATGAACGTGAGATATATCGTTGGACCGTCACTGGCCAACAAATATAACACAACTTTCGACAACGGATCTCTTGGTTCTCCCATCGATGAAGAACGCAGCGAAACGCGATAGGTAATGTGAATTGCAGAATTCCGTGAATCATCGAATCTTTGAACGCACCTTGCGCTCCTTGGT…
OTU373	0.00408175	5.55556					+			AGAAGGATCATTAGTGAATGCCTGGGCTGTCATACGGACTGCGGTCTCTGACGCCCACCCACTATATCCGCAAACCCTGTGCACTGTGGTGTTGTCTTGGACACACCTCGCCAACCAACTCGTCTTTGTATCTGTACGTGTCTACTTGGCCTAAGCCAAAAATCAACACAACTTTCGACAACGGATCTCTTGGTTCTCCCATCGATGAAGAACGCAGCGAAACGCGATAGGTAATGTGAATTGCAGAATTCCGTGAATCATCGAATCTTTGAACGCACCTTGCGCTCCATGGCATTTCCGTGGAGCATGCCTGTTTGAGTGCCGCGAAATCTCCCACCCCTAGCGGTTGCCGCAAGGCGCCGCCGGGCGGCGGGGTTGGTTGGGGTGCCGCTGCCTGGG…
OTU246	0.00796999	4.93827				+				AGAAGGATCATTAGTGAAGATTTGGGCAGGCCATACGGACGCCAAAAAAGTGTCCCTGGCCGCCTACACCCACTATACATCCACAAACCCGTGTGCACTGTCTTGGAGAAAGGCTTCTTGAGAAGTTATGTGACCTCTCTTGGAGGTCTTTCTTCGCTACAAACTCGAATGGTTAGTATGAACGTGGAACTTGGTTGGACCGTCACTGGCCAACAAACTATACACAACTTTCGACAACGGATCTCTTGGTTCTCCCATCGATGAAGAACGCAGCGAAACGCGATAGGTAATGTGAATTGCAGAATTCCGTGAATCATCGAATCTTTGAACGCACCTTGCGCTCTATGGCAATCCGTAGAGCATGCCTGTTTGAGTGCCATGAAATCTCCCACCCCAAGC…
OTU566	0.00394871	4.93827				+				AGAAGGATCATTAGTGAAGATTTGGGCAGGCCATACGGACGCCAAAAAGATGTCCCTCGGGCCGCCTACACCCACTATACATCCACAAACCCGTGTGCACTGTCTTGGAGAAAGGCTTCTTGAGAAGTTTTTGTGGCCTCTCTTGGGGGTCTTTCTTCGCTACAAACTCGAATGGTTAGTATGAACGTGGAACTTGGTTGGACCGTCACTGGCCAACAAACTATACACAACTTTCGACAACGGATCTCTTGGTTCTCCCATCGATGAAGAACGCAGCGAAACGCGATAGGTAATGTGAATTGCAGAATTCCCGTGAATCATCGAATCTTTGAACGCACCTTGCGCTCTATGGCAATCCGTAGAGCATGCCTGTTTGAGTGCCATGAAAATCTCCCACCC…
OTU497	0.00118522	4.93827				+				AGAAGGATCATTAGTGAAGATTTGGGCAGGCCATACGGACGCCAAAAAGTGTCCCTGGCCGCCTACACCCACTATACATCCACAAACCCGTGTGCACTGTCTTGGAGAAAGGCTTCTAGAGAAGTTTTTGTGGCCTCTCTTGGGGTCTTTCTTCGCTACAAACTCGAATGGTTAGTATGAACGTGGAACTTGGTTGGACCGTCACTGGCCAACAAACTATACACAACTTTCGACAACGGATCTCTTGGTTCTCCCATCGATGAAGAACGCAGCGAAACGCGATAGGTAATGTGAATTGCAGAATTCCGTGAATCATCGAATCTTTGAACGCACCTTGCGCTCTATGGCAATCCGTAGAGCATGCCTGTTTGAGTGCCATGAAAATCTCCCACCCCAACG…
OTU450	0.00415431	4.32099					+	-		AGAAGGATCATTAGTGAAGATTTGGGCAGGCCATACGGACGCCACAAAGTGTCCCTGGCCGCCTACACCCACTATACATCCACAAACCCGTGTGCACTGTCCTTGGAAGGGGCATTTGGAGAGAAAAAGGAAGAGAAGCGAGAACAGTGCGATCCGTCGCGTTGGGCGTTGATCTCTGGCTTGGTCTCTCTGAGGCCCTTTCCTCGCTACAAACTCGAATGGTTAGTATGAACGTGGAACTTGGTTGGACCGTCACTGGCCAACAAACTATACACAACTTTCGACAACGGATCTCTTGGTTCTTCCATCGATGAAGAACGCAGCGAAACGCGATAGGTAATGTGAATTGCAGAATTCCGTGAATCATCGAATCTTTGAACGCACCTTGCGCTCTATGGC…
OTU211	0.00288443	4.32099						-		AGAAGGATCATTAGTGAAGATTTGGGCAGGCCATACGGACGCCACAAAGTGTCCCTGGCCGCCTACACCCACTATACATCCACAAACCCGTGTGCACTGTCCTTGGAAAGGGCATTTGGAGAGAAAAAGGAAGAGAAGCGANAACAGTGCGATCCGTCGCGTTGGGCGTTGATCTCTGACTTGGTCTCTCTGAGGCCCTTTCCTCGCTACAAACTCGAATGGTTAGTATGAACGTGGAACTTGGTTGGACCGTCACTGGCCAACAAACTATACACAACTTTCGACAACGGATCTCTTGGTTCTCCCATCGATGAAGAACGCAGCGAAACGCGATAGGTAATGTGAATTGCAGAATTCCGTGAATCATCGAATCTTGAACGCACTTGGCTCATGCAATCC…
OTU221	0.0016206	4.32099			+		+	-		AGAAGGATCATTAGTGAAGATTTGGGCAGGCCATACGGACGCCACAAAGTGTCCCTGGCCGCCTACACCCACTATACATCCACAAACCCGTGTGCACTGTCCTTGGAAGGGGCATTTGGAGAGAAAAAGGAAGAGAAGCGAGAACAGTGCGATCCGTCGCGTTGGGCGTTGATCTCTGGCTTGGTCTCTCTGAGGCCCTTTCCTCGCTACAAACTCGAATGGTTAGTATGAACGTGGAACTTGGTTGGACCGTCACTGGCCAACAAACTATACACAACTTTCGACAACGGATCTCTTGGTTCTCCCATCGATGAAGAACGCAGCGAACGCGATAGGTAATGTGAATTGCAGAATTCCGTGAATCATCGAATCTTTGAACGCACCTGCGCTCTATGGCAA…
OTU279	0.00144524	3.08642				+		-		AGAAGGATCATTAGTGAAGATTCAAGGGCCAGCCATACAGACGTACAATAAGTGTGTCTCTGGCGGCTCGCATCCACTATACATCCATAAACCCGTGTGCACTGTCCTTGGAAGGGGCATTTGGAGAGAAAAAGGAAGAGAAGCGAGAACAGTGCGATCCGTCGCGTTGGGCGTTGATCTCTGGCTTGGTCTCTCTGAGGCCCTTTCCTCGCTACAAACTCGAATGGTTAGTATGAACGTGGAACTTGGTTGGACCGTCACTGGCCAACAAACTATACACAACTTTCGACAACGGATCTCTTGGTTCTCCCATCGATGAAGAACGCAGCGAAACGCGATAGGTAATGTCGAATTGCAGAATTCCGTGAATCATCGAATCTTTGAACGCACCTTGCGCTC…
OTU653	0.001028	3.08642			-		+	-		AGAAGGATCATTAGTGAAGATTCAAGGGCCAGCCATACAGACGTACAATAAGTGTGTCTCTGGCGGCTCGCATCCACTATACATCCATAAACCCGTGTGCACTGTTCTAAGGAGTAAGAAAGAAGAAGGGGAGGGGAGAGAGAGTGCATGTGCTTTGCATATAACTCTCTCTCACTCTCCACTCTCTTTCTCTCTCCGGTTAATTACAAAACTCGTATGGATTTGTATGAACGTGGAACTTGGTTGGACCGTCACTGGCCAAACAAAACCATACACAACTTTCGACAACGGATCTCTTGGTTCTCCCATCGATGAAGAACGCAGCGAAACGCGATAGGTAATGTGAATTGCAGAATTCCGTGAATCATCGAATCTTTGAACGCACCTTGCGCTCTATGG…
OTU445	0.00596237	2.46914	+		+	-				AGAAGGATCATTAGAGTATTTGAGACTGGGACAGCCTTCCGGGAGCGCTTTCGAGCGCGACTTGGGACTGTCCACCTCACTGTACATCTGATCCAAACCCCTGTGCACTAGCTCTGCCAATCTTTTTTGGCGGAACGGAACAAACACTTTTTGAGTAAGAATGGACGTTTTGTTGTTGGATCATAACGACCAACGAAGACAAATACAACTTTCGACAACGGATCTCTAGGTTCTCCCATCGATGAAGAACGCAGCGAAACGCGATAGGTAATGTGAATTGCAGAATTCCGTGAGTCATCGAATCTTTGAACGCACCTTGCGCTTCGTGGTACTCCACGAAGCATGCCTGTTTGAGTGCCATGAATCCTCCCCTCCCACGCGGTTGCCACAGAGCGCTGC…
OTU378	0.00205599	2.46914	+		+	-		-	+	AGAAGGATCATTAGAGTATTTGAGACTGGGACAGCCTTCCGGGAGCGCTTTCGAGCGCGACTTGGGACTGTCCACCTCACTGTACATCTGATCCAAACCCCTGTGCACTAGCTCTGCCAATCTTTTTTGGCGGAACGGAACAAACACTTTTTGAGTAAGAATGGACGTTTTGTTGTTGGATCATAACGACCAACGAAGACAAATACAACTTTCGACAACGGATCTCTAGGTTCTCCCATCGATGAAGAACGCAGCGAAACGCGATAGGTAATGTGAATTGCAGAATTCCGTGAGTCATCGAATCTTTGAACGCACCTTGCGCTTCGTGGTACTCCACGAAGCATGCCTGTTTGAGTGCCATGAATCCTCCCCTCCCACGCGGTTGCCACAGAGCGCTGC…
OTU338	0.00165084	2.46914							-	AGAAGGATCATTAGTGAAGATTCAAGGGCCAGCCATACAGACGTACAATAAGTGTGTCTCTGGCGGCTCGCATCCACTATACATCCATAAACCCGTGTGCACTGTTCTAAGGAGTAAGAAAGAAGAAGGGGAGGGGAGAGAAAAAGGAAGAGAAGCGAGAACAGTGCGATCCGTCGCGTTGGGCGTTGATCTCTGGCTTGGTCTCTCTGAGGCCCTTTCCTCGCTACAAACTCGAATGGTTAGTATGAACGTGGAACTTGGTTGGACCGTCACTGGCCAACAAACTATACACAACTTTCGACAACGGATCTCTTGGTTCTCCCATCGATGAAGAACGCAGCGAAACGCGATAGGTAATGTGAATTGCAGAATTCCGTGAATCATCGAATCTTTGAACGC…
OTU188	0.00114894	2.46914			-				+	AGAAGGATCATTAGTGAATGCCTGGGCTGTCATACGGACTGCGGTCTCTGACGCCCACCCACTATATCCGCAAACCCTGTGCACTGTGGTGTTGTCTTGGACACACCTCGCCAACCAACTCGTCTTTGTATCTGTACGTGTCTACTTGGCCTAAGCCAAAAATCAACACAACTTTCGACAACGGATCTCTTGGTTCTCCCATCGATGAAGAACGCAGCGAAACGCGATAGGTAATGTGAATTGCAGAATTCCGTGAATCATCGAATCTTTGAACGCACCTTGCGCTCCATGGCATTCCGTGGAGCATGCCTGTTTGAGTGCCGCGAAAATCTCCCACCCTAGCGGTGCGCAAGGCGCGCCGGCGCGGGTGGTGGGTGCGCTGCTGGGCTTGGCCATGGC…
OTU437	0.000943337	2.46914				-	+			GGAGGGATCATTACAAGTGACCCCGGTCTTACCACCGGGATGTTCATAACCCTTTGTTGTCCGACTCTGTTGCCTCCGGGGCGACCCTGCCTTCGGGCGGGGGCTCCGGGTGGACACTTCAAACTCTTGCGTAACTTTGCAGTCTGAGTAAACTTAATTAATAATTAAACTTTAACAACGGATCTCTTGGTTCTGGCATCGATGAAGAACGCAGCGAAATGCGATAAGTAATGTGAATTGCAGAATTCAGTGAATCATCGAATCTTTGAACGCACATTGCGCCCCTGGTATTCCGGGGGGCATGCCTGTTCGAGCGTCATTTCACCACTCAAGCCTCGCTTGGTATTGGGCAACGCGGTCCGCCGCGTGCCTCAAATCGACCGGCTGGGTCTTCTGTCC…
OTU403	0.000647032	2.46914						+		AGAAGGATCATTAGTGAAGATTTGGGCAGGCCATACGGACGCCAAAAAGTGTCCCTGGCCGCCTACACCCACTATACATCCACAAACCCGTGTGCACTGTCTTGGAGAAAGGCTTCAGAGTAAGTTTTTGTGGCCTGCTCTTTGGGGTCTTTCTTCGACTACAAACTCGAATGGTTAGTATGAACGTGGAACTTGGTTGGACCGTCACTGGCCAACAAACTATACACAACTTTCGACAACGGATCTCTTGGTTCTCCCATCGATGAAGAACGCAGCGAAACGCGATAGGTAATGTGAATTGCAGAATTCCCGATGAATCATCGAATCTTTGAACGCACCTTGCGCTCTATGGCAATCCGTAGAGCATGCCTGTTTGAGTAGCCATCGAAAATCT
OTU258	0.00174154	1.85185	-						-	AGAAGGATCATTAGTGAAGATTCAAGGGCCAGCCATACAGACGTACAATAAGTGTGTCTCTGGCGGCTCGCATCCACTATACATCCATAAACCCGTGTGCACTGTTCTAAGGAGTAAGAAAGAAGAAGGGAAGGAGAGAGTGCATGTGCTTTGCATATAACTCTCTCACTCTCATTCTCTCTTCGTACTTCGCTAATCATCGTATGGATTTGTATGAACGTGAGATATATCGTTGGACCGTCACTGGCCAAACAAATATAACACAACTTTCGACAACGGATCTCTTGGTTCTCCCCATCGATGAAGAACGCNGCGAAACGCGATAGGTAATGTGAATTGCAGAATTCCGTGAATCATCGAATCTTTGAACGCACCTTGCGCTCTATGGTATTCCGTAGA…
OTU433	0.00945756	1.85185	+		+			-		AGAAGGATCATTAGCGTATTGAGTCTGGGACAGCCTTCCGGGAGCGCTTTCGAGCGCGACTTGGGACTGTCCACCTCACTGTACATCTGATCCAAACCCCTGTGCACTAGCTCTGCCAATCTTTTTTGGCGGAACGGAACAAACACTTTTTGAGTAAGAATGGACGTTTTGTTGTTGGATCATAACGACCAACGAAGACAAATACAACTTTCGACAACGGATCTCTAGGTTCTCCCATCGATGAAGAACGCAGCGAAACGCGATAGGTAATGTGAATTGCAGAATTCCGTGAATCATCGAATCTTTGAACGCACCTTGCGCTCTATGGCAATCCGTAGAGCATGCCTGTTTGAGTGCCATGAAATCTCCCACCCCAAGCGGTTTTTAAATGAAACGGCT…
OTU542	0.0057084	1.85185	+	-	+				+	AGAAGGATCATTAGTGAAGATTTGGGCAGGCCATACGGACGCCACAAAGTGTCCCTGGCCGCCTACACCCACTATACATCCACAAACCCGTGTGCACTGTCCTTGGAAGGGGCATTTGGAGAGAAAAAGGAAGAGAAGCGAGAACAGTGCGATCCGTCGCGTTGGGCGTTGATCTCTGGCTTGGCCTCTCTGAGGCCCTTTCCTCGCTACAAACTCGAATGGTTAGTATGAACGTGGAACTTGGTTGGACCGTCACTGGCCAACAAACTATACACAACTTTCGACAACGGATCTCTTGGTTCTCCCATCGATGAAGAACGCAGCGAAACGCGATAGGTAATGTGAATTGCAGAATTCCGTGAATCATCGAATCTTTGAACGCACCTTGCGCTCTATGGC…
OTU526	0.00459574	1.85185	+		+			-		GGAAGGATCATTAGTGAAGATTTGGGCAGGCCATACGGACGCCACAAAGTGTCCCTGGCCGCCTACACCCACTATACATCCACAAACCCGTGTGCACTGTCCTTGGAAGGGGCATTTGGAGAGAAAAAGGAAGAGAAGCGAGAACAGTGCGATCCGTCGCGTTGGGCGTTGATCTCTGGCTTGGTCTCTCTGAGGCCCTTTCCTCGCTACAAACTCGAATGGTTAGTATGAACGTGGAACTTGGTTGGACCGTCACTGGCCAACAAACTATACACAACTTTCGACAACGGATCTCTTGGTTCTCCCATCGATGAAGAACGCAGCGAAACGCGATAGGTAATGTGAATTGCAGAATTCCGTGAATCATCGAATCTTTGAACGCACCTTGCGCTTCGTGGT…
OTU95	0.00138477	1.85185					+			AGAAGGATCATTAGTGAATGCCTGGGCTGTCATACGGACTGCGGTCTCTGACGCCCACCCACTATATCCGCAAACCCTGTGCACTGTGGTGTTGTCTTGGACACACCTCGCCAACCAACTCGTCTTTGTATCTGTACGTGTCTACTTGGCCTAAGCCAAAAATCAATCACAACTTTCGACAACGGATCTCTTGGTTCTCCCATCGATGAAGAACGCAGCGAAATCGCGATAGGTAATGTGAATTGCAGAATTCCGTGAATCATCGAATCTTTGAACGCACCTTGCGCTCTATGGTATTCCGTAGAGCATGCCTGTTTGAGTGCCGTGAATTCTCCCATCCAAGCGGTTTTTCATCAAAGAATTGCTAGGCGAAGGGGTTTGA
OTU133	0.00647032	1.23457	+		+			-		AGAAGGATCATTAGCGTATTGAGTCTGGGACAGCACCCCCGGGGAGCGCTTTCGAGCGTGACTTTAGGGCTGTCCACCTCACCGTACATCTGATCCAAACCCCTGTGCACTAGCTCTGTCCCGCCGCTGTTCCCGCAGCGCGGACAGAACGGAACAAACACTTTTTTCGAGTAAGAATGGACGTTTTGCTGTTGGATCATAACGACCAACGAAGACAAATACAACTTTCGACAACGGATCTCTAGGTTCTCCCATCGATGAAGAACGCAGCGAAACGCGATAGGTAATGTGAATTGCAGAATTCCGTGAGTCATCGAATCTTTGAACGCAACTTGCGCTTCGTGGTACTCCACGAAGCATGCCTGTTTGAGTGCCATGAATCCTCCCCTTCCATGCGGT…
OTU268	0.00331377	1.23457	+		+			-		AGAAGGATCATTAGAGTATTTGAGACTGGGACAGCCTTCCGGGAGCGCTTTCGAGCGCGACTTGGGACTGTCCACCTCACTGTACATCTGATCCAAACCCCTGTGCACTAGCTCTGCCAATCTTTTTTGGCGGAACGGAACAAACACTTTTTGGTAAGAATGGACGTTTTGTGTTGGATCATAACGACCAACGAAGACAAATACAACTTTCGACAACGGATCTCTAGGTTCTCCCATCGATGAAGAACGCAGCGAAACGCGATAGGTAATGTGAATTGCAGAATTCCGTGAGTCATCGAATCTTTGAACGCAACTTGCGCTTCGTGGTACTCCACGAAGCATGCCTGTTTGAGTGCCATGAATCCTCCCCTTCCATGCGGTTGCCACAGAGCGCTGTGT…
OTU321	0.00293886	1.23457	+		+			-		AGAAGGATCATTAGCGTATTGAGTCTGGGACAGCACCCCGGGGAGCGCTTTCGAGCGTGACTTTAGGGCTGTCCACCTCACCGTACATCTGATCCAAACCCCTGTGCACTAGCTCTGTCCCGCCGCTGTTCCCGCAGCGCGGACAGAACGGAACAAACACTTTTTTCGAGTAAGAATGGACGTTTTGCTGTTGGATCATAACGACCAACGAAGACAAATACAACTTTCGACAACGGATCTCTAGGTTCTCCCATCGATGAAGAACGCAGCGAAACGCGATAGGTAATGTGAATTGCAGAATTCCGTGAGTCATCGAATCTTTGAACGCACCTTGCGCTTCGTGGTACTCCACGAAGCATGCCTGTTTGAGTGCCATGAATCCTCCCCTCCCACGCGGTT…
OTU479	0.0023402	1.23457	+		+			-		AGAAGGATCATTAGAGTATTTGAGACTGGGACAGCCTTCCGGGAGCGCTTTCGAGCGCGACTTGGGACTGTCCACCTCACTGTACATCTGATCCAAACCCCTGTGCACTAGCTCTGCCAATCTTTTTTGGCGGAACGGAACAAACACTTTTTGAGTAAGAATGGACGTTTTGTTGTTGGATCATAACGACCAACGAAGACAAATACAACTTTCGACAACGGATCTCTAGGTTCTCCCATCGATGAAGAACGCAGCGAAACGCGATAGGTAATGTGAATTGCAGAATTCCGTGAGTCATCGAATCTTTGAACGCACCTTGCGCTTCGTGGTACTCCACGAAGCATGCCTGTTTGAGTGCCATGAATCCTCCCCTCCCACGCGGTTGCCACAGAGCGCTGC…
OTU434	0.00099776	1.23457	+		+			-		AGAAGGATCATTAGTGAAGATTTGGGCAGGCCATACGGACGCCACAAAGTGTCCCTGGCCGCCTACACCCACTATACATCCACAAACCCGTGTGCACTGTCCTTGGAAGGGGCATTTGGAGAGAAAAAGGAAGAGAAGCGAGAACAGTGCGATCCGTCGCGTTGGGCGTTGATCTCTTGCTTGGTCTCTCTGAGGCCCTTTCCTCGCTACAAACTCGAATGGTTAGTATGAACGTGGAACTTGGTTGGACCGTCACTGGCCAACAAACTATACACAACTTTCGACAACGGATCTCTTGGTTCTCCCATCGATGAAGAACGCAGCGAAACGCGATAGGTAATGTGAATTGCAGAATTCCGTGAATCATCGAATCTTTGAACGCACCTTGCGCTCTATGGC…
OTU140	0.000864725	1.23457	+		+			-		AGAAGGATCATTAGTGAAGATTCAAGGGCCAGCCATACAGACGTACAATAAGTGTGTCTCTGGCGGCTCGCATCCACTATACATCCATAAACCCGTGTGCACTGTTCTAAGGAGTAAGAAAGAAGAAGGGGAGGGGAGAGAGAGTGCATGTGCTTTGCATATAACTCTCTCTCACTCTCCACTCTCTTTCTCTCTCCGGTTAATTACAAACTCGTATGGATTTGTATGAACGTGAGATATATCGTTGGACCGTCACTGGCCAACAAATATAACACAACTTTCGACAACGGATCTCTTGGTTCTCCCATCGATGAAGAACGCAGCGAAACGCGATAGGTAATGTGAATTGCAGAATTCCGTGAGTCATCGAATCTTTGAACGCACCTTGCGCTTCGTGGT…
OTU52	0.000828443	1.23457	+		+			-		AGAAGGATCATTAGCGTATTGAGTCTGGGACAGCACCCCGGGGAGCGCTTTCGAGCGTGACTTTAGGGCTGTCCACCTCACCGTACATCTGATCCAAACCCCTGTGCACTAGCTCTGTCCCGCCGCTGTTCCCGCAGCGCGGACAGAACGGAACAAACACTTTTTTCGAGTAAGAATGGACGTTTTGCTGTTGGATCATAACGACCAACGAAGACAAATACAACTTTCGACAACGGATCTCTAGGTTCTCCCATCGATGAAGAACGCAGCGAAACGCGATAGGTAATGTGAATTGCAGAATTCCGTGAATCATCGAATCTTTGAACGCACCTTGCGCTCTATGGCAATCCGTAGAGCATGCCTGTTTGAGTGCCATGAAATCTCCCCACCCCAAGCGGT…
OTU32	0.000816349	1.23457	+	-						AGAAGGATCATTAGTGAAGATTTGGGCAGGCCATACGGACGCCACAAAGTGTCCCTGGCCGCCTACACCCACTATACATCCACAAACCCGTGTGCACTGTCCTTGGAAGGGGCATTTGGAGAGAAAAAGGAAGAGAAGCGAGAACAGTGCGATCCGTCGCGTTGGGCGTTGATCTCTGGCTTGGTCTCTCTGAGGCCCTTTCCTCGCTACAAACTCGAATGGTTAGTATGAACGTGGAACTTGGTTGGACCGTCACTGGCCAACAAACTATACACAACTTTCGACAACGGATCTCTTGGTTCTCCCATCGATGAAGAACGCAGCGAAACGCGATAGGTAATGTGAATTGCAGAATTCCGTGAATCATCGAATCTTTGAACGCACCTTGCGCTCTATGGC…
OTU232	0.000798208	1.23457	+	-						AGAAGGATCATTAGTGAAGATTTGGGCAGGCCATACGGACGCCACAAAGTGTCCCTGGCCGCCTACACCCACTATACATCCACAAACCCGTGTGCACTGTCCTTGGAAGGGGCATTTGGAGAGAAAAAGGAAGAGAAGCGAGAACAGTGCGATCCGTCGCGTTGGGCGTTGATCTCTGGCTTGGTCTCTCTGAGGCCCTTTCCTCGCTACAAACTCGAATGGTTAGTATGAACGTGGAACTTGGTTGGACCGTCACTGGCCAACAAACTATACACAACTTTCGACAACGGATCTCTTGGTTCTCCCATCGATGAAGAACGCAGCGAAACGCGATAGGTAATGTGAATTGCAGAATTCCGTGAATCATCGAATCTTTGAACGCACCTTGCGCTCTATGGC…
OTU149	0.000792161	1.23457	+		+			-		AGAAGGATCATTAGTGAAGATTTGGGCAGGCCATACGGACGCCACAAAGTGTCCCTGGCCGCCTACACCCACTATACATCCACAAACCCGTGTGCACTGTCCTTGGAAGGGGCATTTGGAGGGAAAAAGGAAGAGAAGCGAGAACAGTGCGATCCGTCGCGTTGGGCGTTGATCTCTGGCTTGGTCTCTCTGAGGCCCTTTCCTCGCTACAAACTCGAATGGTTAGTATGAACGTGGAACTTGGTTGGACCGTCACTGGCCAACAAACTATACACAACTTTCGACAACGGATCTCTAGGTTCTCCCATCGATGAAGAACGCAGCGAAACGCGATAGGTAATGTGAATTGCAGAATTCCGTGAGTCATCGAATCTTTGAACGCACCTTGCGCTTCGTGGT…
a the sampling region was calculated from top to side.
b the gender was calculated from male to female.
"+" respected positive relationship, "-" respected nagetive relaionship and the empty cells respected no significant relationship.
